# Supplementary material for: Systematic Pharmacology-Based Strategy to Explore the Molecular Network Mechanism of Modified Taohong Siwu Decoction in the Treatment of Premature Ovarian Failure
Source: Evid Based Complement Alternat Med. 2022 Jan 21;2022:3044463. doi: 10.1155/2022/3044463 (PMC8799328; doi:10.1155/2022/3044463)
Supplement: Supplementary Materials — Figure S1: the results of HPLC. Table S1: components and targets of MTHSWD. Table S2: POF genes. Table S3: enrichment analysis of MTHSWD-POF PPI network. [file 3044463.f1.zip]

Archive with 4 entries (4 files):
- 3044463.f1/Figure S1.pdf
- 3044463.f1/Table S1.pdf
- 3044463.f1/Table S2.pdf
- 3044463.f1/Table S3.pdf
